# Supplementary material for: Oridonin Inhibits Mycobacterium marinum Infection-Induced Oxidative Stress In Vitro and In Vivo
Source: Pathogens. 2023 Jun 3;12(6):799. doi: 10.3390/pathogens12060799 (PMC10301349; doi:10.3390/pathogens12060799)
Supplement: Supplementary file 1 [file pathogens-12-00799-s001.zip]

Archive with 1 entries (1 files):
- pathogens-2353210-supplementary.pdf
